# Supplementary material for: Specificity Assessment of CRISPR Genome Editing of Oncogenic EGFR Point Mutation with Single-Base Differences
Source: Molecules. 2019 Dec 22;25(1):52. doi: 10.3390/molecules25010052 (PMC6982904; doi:10.3390/molecules25010052)
Supplement: Supplementary file 1 [file molecules-25-00052-s001.zip]

Archive with 1 entries (1 files):
- molecules-644667-supplementary.pptx
